# Supplementary material for: Novel Genes Critical for Hypoxic Preconditioning in Zebrafish Are Regulators of Insulin and Glucose Metabolism
Source: G3 (Bethesda). 2015 Apr 3;5(6):1107–16. doi: 10.1534/g3.115.018010 (PMC4478541; doi:10.1534/g3.115.018010)
Supplement: Supporting Information [file supp_g3.115.018010_FileS1.txt]

#---------------------------------------------------------------------#
#---------------------------------------------------------------------#
#	zf microarray comparative analyzer
#
# This script will select a subset of zf expression arrays for comparative
# analysis. It will generate the following output files:
#	(a) histogram and boxplot of raw scans
#	(b) histogram and boxplot of rma-transformed data
#	(c) MA plot (ratio-intensity) of rma-normalized data comparing 2 conditions
# 	(d) volcano plot of rma-normalized data (lod vs.fold change) comparing 2 conditions
#	(e) text file of top 100 genes differentially expressedby fold change
#	(f) text file of top 100 genes statistically distinct by eBayes
#	(g) text file of intersection of both top 100 eBayes and fold change
#	(h) html tables with annotation links for top 25 above text files
#---------------------------------------------------------------------#
#---------------------------------------------------------------------#

###########CONSTANTS###################################################
c1.name <- c("hypoxia_0%") #experimental condition
c1.safeName <- gsub('%','_',paste(paste(c1.name, collapse="")))
c2.name <- TRUE #this format if want to test c1.name vs. control, comparison to c1.name
stg <- c("shield","8som") #developmental stage(s) to be included
pData.file <- "C:/USER_PATH/Zf_hypoxia_NimblePhenodata" #phenodata path, please specify
xys.dir <- "C:/Documents and Settings/USER_PATH/XYS_files" #xys files path, please specify
output.directory <- "C:/Documents and Settings/USER_PATH" #destination path, please specify
#######################################################################


#------------------------------#
#	load libraries
#------------------------------#
library(oligo)
library(genefilter)
library(limma)
library(annaffy)
library(pd.071105.zv7.expr) # custom zf annotation package for Zv7 NimbleGen arrays
library(ZFProbeEntrez.db) #annotation database
extdata<- system.file("extdata", package="pd.071105.zv7.expr")
pData.allhybs <- read.csv(pData.file) 


#------------------------------#
#	select phenoData subset and matching experiments for desired comparison
#------------------------------#
c1.exp <- which(pData.allhybs$perturbType %in% c1.name)
c2.exp <- which(pData.allhybs$perturbControl %in% c2.name)
stg.exp <- which(pData.allhybs$devStage %in% stg)
pData.subset <- pData.allhybs[union(intersect(stg.exp,c1.exp),
	intersect(c2.exp, stg.exp)),] 
pData.subset <- pData.subset[pData.subset$scanMajorAbnl %in% "FALSE",]
	# this line eliminates bad hybs before uploading and analysis

#------------------------------#
#	read in desired xysfiles to make ExpressionFeatureSet, 
#		then rma normalize to make ExpressionSet 
#		(mult. probes collapsed to single genes)
#------------------------------#
setwd(xys.dir)
zf.xysfiles <- as.character(pData.subset$xysfiles)
experimentData <- new("MIAME", name = "Farhad Imam", lab = "Imam Lab",
	contact = "f2imam@ucsd.edu", title = "Zebrafish Embryonic Hypoxic Stress Experiment",
	abstract = "", url = "") # can add to abstract or url fields as appropriate

zf.efs <- read.xysfiles(zf.xysfiles, phenoData = as(pData.subset, "AnnotatedDataFrame"),
	experimentData = experimentData)
eset <- rma(zf.efs) #expression set established, can now take through many different analyses
#varMetadata(eset) <- metadata ###new### error, fix metadata file

#------------------------------#
#	(a,b) - 2x2 boxplot+histogram for pre/post normalization
#------------------------------#
setwd(output.directory) #goto output directory
newDir.name <- paste("./zfArrayAnalysis",c1.safeName, c2.name, paste(stg, collapse=""))
dir.create(newDir.name[1])
setwd(newDir.name[1])
# line above to create new, unique directory and change working directory there

pdf(paste(gsub('[[:punct:]]','',paste(c1.name, collapse="")),c2.name, paste(stg, collapse=""), "boxHistoNorm.pdf", sep="_"))
par(mfrow = c(2,2), las=3, cex=0.7) #las=3 makes xlab vertical, cex=0.7 makes font smaller
boxplot(zf.efs,names=paste(zf.efs$perturbType,zf.efs$dev, sep="\n"), main = "raw scan data")
hist(zf.efs, main = "raw scan data")
boxplot(eset,names=paste(eset$perturbType,eset$dev, sep="\n"), main = "after RMA normalization")
hist(eset, transfo=identity, main = "after RMA normalization")
dev.off()

#------------------------------#
#	(c) - MA plot
#------------------------------#
pdf(paste(gsub('[[:punct:]]','',paste(c1.safeName, collapse="")),c2.name, paste(stg, collapse=""), "MAplot.pdf", sep="_"))
e <- exprs(eset)
index <- which(eset$perturbType %in% c1.name)
d <- rowMeans(e[,index])-rowMeans(e[,-index])
a <- rowMeans(e)
twoFoldChangers <- sum(abs(d) > 1) #storing number of genes more than 2-fold different

tt <- rowttests(e, factor(eset$perturbType)) #now doing t-test ##!!!!!!!!!CHANGE THIS EACH TIME
lod <- -log10(tt$p.value)
smoothScatter(a,d,xlab="Average Intensity", ylab="Log-ratio", main = "MA plot")
abline(h=c(1,-1), col=2)
dev.off()

#------------------------------#
#	(d) volcano plot
#------------------------------#
design <- model.matrix(~factor(eset$perturbControl))  
####!!!!!!!!need to change "eset$perturbC" above if not comparing to controls!

pdf(paste(gsub('[[:punct:]]','',paste(c1.safeName, collapse="")),c2.name, paste(stg, collapse=""), "VolcanoPlot.pdf", sep="_"))
fit <- lmFit(eset, design)
ebayes <- eBayes(fit)
lod <- -log10(ebayes$p.value[,2])
mtstat <- ebayes$t[,2]
o1 <- order(abs(d), decreasing =T)
o2 <- order(abs(mtstat), decreasing =T)
o1 <- order(abs(d), decreasing =T)[1:100]
o2 <- order(abs(mtstat), decreasing =T)[1:100]
smoothScatter(d,lod,main=paste("Moderated T-test (", c2.name, ")\n", paste(paste(c1.name, collapse=" "),
	" vs ", c2.name, paste(stg, collapse=""))), xlab=paste("Log-ratio (", twoFoldChangers," genes > 2-fold change)", sep=""),
	ylab="LOD")
points(d[o1],lod[o1],pch=18, col="blue")
points(d[o2],lod[o2],pch=1, col="red")
abline(h=2, v=c(-1,1), col=2)
dev.off()

#------------------------------#
#	(e) text file of top 100 genes differentially expressed by fold
#------------------------------#
tab.foldChange <- d[o1]
write.csv(tab.foldChange, file = 
	paste(gsub('[[:punct:]]','',paste(c1.safeName, collapse="")),c2.name, paste(stg, collapse=""), "top100foldChange.csv", sep="_"))

#------------------------------#
#	(f) text file of top 100 genes statistically significant by eBayes
#------------------------------#
tab.ebayes <- topTable(ebayes, coef=2, adjust = "fdr",n=100)
write.csv(tab.ebayes, file = 
	paste(gsub('[[:punct:]]','',paste(c1.safeName, collapse="")),c2.name, paste(stg, collapse=""), "top100Bayes.csv", sep="_"))

#------------------------------#
#	(g) text file of intersection of both top 100 eBayes and fold change
#------------------------------#
top.both.foldEbayes <- intersect(names(tab.foldChange),tab.ebayes$ID)
write.csv(top.both.foldEbayes, file = 
	paste(gsub('[[:punct:]]','',paste(c1.safeName, collapse="")),c2.name, paste(stg, collapse=""), "topFoldAndeBayes.csv", sep="_"))

#------------------------------#
#	(h) html tables with annotation links for top 25 of above text files
#------------------------------#
html.foldChange <- aafTableAnn(names(tab.foldChange[1:25]), "ZFProbeEntrez.db")
saveHTML(html.foldChange, file = 
	paste(gsub('[[:punct:]]','',paste(c1.safeName, collapse="")),c2.name, paste(stg, collapse=""), "top25foldChange.html", sep="_"))

html.ebayes <- aafTableAnn(tab.ebayes$ID[1:25], "ZFProbeEntrez.db")
saveHTML(html.ebayes, file = 
	paste(gsub('[[:punct:]]','',paste(c1.safeName, collapse="")),c2.name, paste(stg, collapse=""), "top25eBayes.html", sep="_"))

html.both <- aafTableAnn(top.both.foldEbayes, "ZFProbeEntrez.db")
saveHTML(html.both, file = 
	paste(gsub('[[:punct:]]','',paste(c1.safeName, collapse="")),c2.name, paste(stg, collapse=""), "topFoldAndeBayes.html", sep="_"))

#------------------------------#
#	finish, returning to xys.file directory
#------------------------------#
setwd(xys.dir)
